# Supplementary material for: Endothelial deletion of PTBP1 disrupts ventricular chamber development
Source: Nat Commun. 2023 Mar 31;14:1796. doi: 10.1038/s41467-023-37409-9 (PMC10066379; doi:10.1038/s41467-023-37409-9)
Supplement: Supplementary file 3 — Source Data [file 41467_2023_37409_MOESM3_ESM.xlsx]

## Sheet: Fig. 2a
				Ptbp1 relative mRNA level (fold difference)
				Ptbp1fl/fl	Nfatc1-Cre;Ptbp1fl/fl
				1.12094	0.0684144
				1.1896	0.0959256
				0.888071	0.183447
				0.844444	0.141069

## Sheet: Fig. 2d
	Width of indicated myocardial region (µm)
	CM				TM
	LV		RV		LV		RV
	Ptbp1fl/fl	Nfatc1-Cre;Ptbp1fl/fl	Ptbp1fl/fl	Nfatc1-Cre;Ptbp1fl/fl	Ptbp1fl/fl	Nfatc1-Cre;Ptbp1fl/fl	Ptbp1fl/fl	Nfatc1-Cre;Ptbp1fl/fl
	79.5045	56.1937	70.4732	55.7432	160.811	183.108	160.259	179.955
	79.5555	55.2927	77.6667	49.7748	169.111	205.18	159.667	196.621
	69.0154	46.0588	62.4519	43.357	154.73	202.365	151.641	194.031
	89.1893	52.2522	88.0628	43.8062	159.572	190.09	152.14	189.977
	80.2927	51.6892	69.9327	52.365	170.045	195.721	160.248	184.234

## Sheet: Fig. 2f
	Total area of endocardial network in LV (um2) X 103
	Ptbp1fl/fl	Nfatc1-Cre;Ptbp1fl/fl
	157.743	172.365
	153.132	191.485
	150.603	205.639
	Number of branch points in LV
	Ptbp1fl/fl	Nfatc1-Cre;Ptbp1fl/fl
	314.75	374.286
	270.75	355.75
	260	446
	Total length of endocardial network in LV (um) X 103
	Ptbp1fl/fl	Nfatc1-Cre;Ptbp1fl/fl
	13.3341	14.6292
	13.3692	16.5117
	12.7323	17.6653

## Sheet: Fig. 3b
	Width of indicated myocardial region (µm)
	CM				TM
	LV		RV		LV		RV
	Ptbp1fl/fl	Tie2-Cre;Ptbp1fl/fl	Ptbp1fl/fl	Tie2-Cre;Ptbp1fl/fl	Ptbp1fl/fl	Tie2-Cre;Ptbp1fl/fl	Ptbp1fl/fl	Tie2-Cre;Ptbp1fl/fl
	81.9375	56.3453	69.5858	50	161.509	190.22	158.845	184.506
	79.6795	53.7647	68.8188	51.6855	164.305	187.746	160.112	183.553
	76.6683	47.3382	67.7435	45.67	164.735	199.619	150.756	187.37
	86.0237	46.8133	71.9372	44.8397	157.1	196.994	155.81	192.8
		41.8353		38.3878		197.734		194.521

## Sheet: Fig. 3d
	Width of indicated myocardial region (µm)
	CM				TM
	LV		RV		LV		RV
	Ptbp1fl/fl	Cdh5-CreERT2;Ptbp1fl/fl	Ptbp1fl/fl	Cdh5-CreERT2;Ptbp1fl/fl	Ptbp1fl/fl	Cdh5-CreERT2;Ptbp1fl/fl	Ptbp1fl/fl	Cdh5-CreERT2;Ptbp1fl/fl
	120.723	66.1305	99.7808	66.8832	125.767	181.832	118.64	153.229
	127.632	73.0127	121.812	76.6685	129.276	186.456	121.978	156.67
	113.43	68.8187	130.896	59.2488	124.466	146.132	128.444	144.842
	99.4622	61.5068	79.8923	81.2923	106.882	182.262	100.107	153.229
	108.387	73.3352	107.957	74.1953	123.441	175.273	113.441	157.423

## Sheet: Fig. 4a
	pH3+ cardiomyocytes (%)
	TM-LV		TM-RV
	Ptbp1fl/fl	Nfatc1-Cre;Ptbp1fl/fl	Ptbp1fl/fl	Nfatc1-Cre;Ptbp1fl/fl
	0.863595	1.68317	1.08824	1.45798
	0.567899	1.22116	0.942121	1.30641
	0.836173	1.26903	0.944491	1.21371
	0.92944	1.11178	0.999547	1.24629
	pH3+ cardiomyocytes (%)
	CM-LV		CM-RV
	Ptbp1fl/fl	Nfatc1-Cre;Ptbp1fl/fl	Ptbp1fl/fl	Nfatc1-Cre;Ptbp1fl/fl
	3.72671	2.24815	3.63683	1.97653
	3.66977	2.56039	3.01913	2.48363
	3.2661	2.07508	3.11164	2.37798
	3.52045	1.87746	3.40082	2.05156

## Sheet: Fig. 4b
	pH3+ cardiomyocytes (%)
	TM-LV		TM-RV
	Ptbp1fl/fl	Tie2-Cre;Ptbp1fl/fl	Ptbp1fl/fl	Tie2-Cre;Ptbp1fl/fl
	0.720287	1.30386	1.09538	1.51905
	0.548961	1.67045	0.721776	1.5847
	0.977998	1.69951	1.14277	1.60993
	pH3+ cardiomyocytes (%)
	CM-LV		CM-RV
	Ptbp1fl/fl	Tie2-Cre;Ptbp1fl/fl	Ptbp1fl/fl	Tie2-Cre;Ptbp1fl/fl
	3.08093	1.93035	2.92252	1.5379
	3.50683	2.16978	3.13451	1.98347
	3.36834	2.31138	2.82458	2.11966

## Sheet: Fig. 4c
	pH3+ cardiomyocytes (%)
	TM-LV		TM-RV
	Ptbp1fl/fl	Cdh5-CreERT2;Ptbp1fl/fl	Ptbp1fl/fl	Cdh5-CreERT2;Ptbp1fl/fl
	0.352218	1.10276	0.398219	1.43742
	0.392325	1.00763	0.745968	1.22683
	0.661915	1.26897	0.425173	1.65428
	0.709752	1.61456	0.708402	1.68253
	pH3+ cardiomyocytes (%)
	CM-LV		CM-RV
	Ptbp1fl/fl	Cdh5-CreERT2;Ptbp1fl/fl	Ptbp1fl/fl	Cdh5-CreERT2;Ptbp1fl/fl
	1.67106	1.37943	1.68819	1.35516
	1.89093	1.45127	1.93741	1.29987
	2.05985	1.22952	1.69191	1.39215
	1.65153	0.962886	1.62619	1.31068

## Sheet: Fig. 5a
	% ventricle covered by endothelial cells (ventral side)
	Nfatc1-Cre;Rosa26-tdTomato	Nfatc1-Cre;Ptbp1fl/fl;Rosa26-tdTomato
	22.8233	10.816
	28.725	10.4699
	33.6256	9.33465
	30.2645	14.2742
	20.4294	19.7309
		24.964

## Sheet: Fig. 5b
			Width of indicated myocardial region (µm)
			TM-LV		TM-RV
			Ptbp1fl/fl	Nfatc1-Cre;Ptbp1fl/fl	Ptbp1fl/fl	Nfatc1-Cre;Ptbp1fl/fl
			210.313	209.398	193.755	184.69
			215.417	217.49	188.868	202.267
			212.074	205.9	174.384	195.991
			Width of indicated myocardial region (µm)
			CM-LV		CM-RV
			Ptbp1fl/fl	Nfatc1-Cre;Ptbp1fl/fl	Ptbp1fl/fl	Nfatc1-Cre;Ptbp1fl/fl
			28.9325	29.8198	28.4983	24.7202
			31.9812	29.0246	28.0298	27.2299
			29.676	30.1965	25.5085	24.0565

[truncated: 46 more sheets: Fig. 5e, Fig. 5f, Fig. 5g, Fig. 6a, Fig. 6b, Fig. 6c, Fig. 6d, Fig. 6e, Fig. 7b, Fig. 7c, Fig. 7d, Fig. 7f, Fig. 7h, Supplementary Fig. 3a, Supplementary Fig. 3b, Supplementary Fig. 5b, Supplementary Fig. 5d, Supplementary Fig. 5f, Supplementary Fig. 6b, Supplementary Fig. 6d …]
